# Supplementary material for: Do Patients with Benign Paroxysmal Positional Vertigo Have a Higher Prevalence of Osteoporosis? A Systematic Review and Meta-Analysis
Source: J Pers Med. 2024 Mar 13;14(3):303. doi: 10.3390/jpm14030303 (PMC10971550; doi:10.3390/jpm14030303)
Supplement: Supplementary file 1 [file jpm-14-00303-s001.zip]

Archive with 1 entries (1 files):
- jpm-2888102-supplementary.pdf
